# Supplementary material for: The Beneficial Effect of Carvacrol in HL-1 Cardiomyocytes Treated with LPS-G: Anti-Inflammatory Pathway Investigations
Source: Antioxidants (Basel). 2022 Feb 15;11(2):386. doi: 10.3390/antiox11020386 (PMC8869563; doi:10.3390/antiox11020386)
Supplement: Supplementary file 1 [file antioxidants-11-00386-s001.zip]

Archive with 1 entries (1 files):
- image002 selezionato per lavoro CAR.avi
